# Supplementary material for: The Synthesis of Well-Dispersed and Uniform-Sized Zeolite NaY by Adding Non-Refluxed and Acid-Refluxed Cogon Grass
Source: Materials (Basel). 2023 Nov 24;16(23):7330. doi: 10.3390/ma16237330 (PMC10707157; doi:10.3390/ma16237330)
Supplement: Supplementary file 1 [file materials-16-07330-s001.zip]

Archive with 1 entries (1 files):
- materials-2668561-supplementary.pdf
